# Supplementary material for: Hydrophobic Modification of Pectin Aerogels via Chemical Vapor Deposition
Source: Polymers (Basel). 2024 Jun 8;16(12):1628. doi: 10.3390/polym16121628 (PMC11207865; doi:10.3390/polym16121628)
Supplement: Supplementary file 1 [file polymers-16-01628-s001.zip]

Archive with 1 entries (1 files):
- polymers-3016671-supplementary.pdf
